# Supplementary material for: The Effect of Environmental Conditions on the Physiological Response during a Stand-Up Paddle Surfing Session
Source: Sports (Basel). 2018 Mar 22;6(2):25. doi: 10.3390/sports6020025 (PMC6026791; doi:10.3390/sports6020025)
Supplement: Supplementary file 1 [file sports-06-00025-s001.zip]

Archive with 1 entries (1 files):
- sports-281096-supplementary.mp4
